# Supplementary material for: Oral Administration of Lotus-Seed Resistant Starch Protects against Food Allergy
Source: Foods. 2023 Feb 8;12(4):737. doi: 10.3390/foods12040737 (PMC9956242; doi:10.3390/foods12040737)
Supplement: Supplementary file 1 [file foods-12-00737-s001.zip]

Archive with 1 entries (1 files):
- foods-2143047-SI.pdf
